# Supplementary material for: Description of a new Hiroshia species (Lepidoptera, Thyatiridae) from Hubei Province, China
Source: Zookeys. 2020 Nov 24;996:147–52. doi: 10.3897/zookeys.996.55002 (PMC7710670; doi:10.3897/zookeys.996.55002)
Supplement: XML Treatment for Hiroshia [file zookeys.996.55002-treatment1.xml]

<!DOCTYPE tp:taxon-treatment
  PUBLIC "-//TaxonX//DTD Taxonomic Treatment Publishing DTD v0 20100105//EN" "tax-treatment-NSO.dtd">
<tp:taxon-treatment xmlns:tp="http://www.plazi.org/taxpub"><tp:treatment-meta><kwd-group><label>Taxon classification</label><kwd><named-content xmlns:xlink="http://www.w3.org/1999/xlink" content-type="kingdom">Animalia</named-content></kwd><kwd><named-content xmlns:xlink="http://www.w3.org/1999/xlink" content-type="order">Diptera</named-content></kwd><kwd><named-content xmlns:xlink="http://www.w3.org/1999/xlink" content-type="family">Tabanidae</named-content></kwd></kwd-group><mixed-citation publication-type="journal"><person-group><name><surname>Zheng</surname><given-names>Hong</given-names></name><name><surname>Ronkay</surname><given-names>Gábor</given-names></name><name><surname>Ronkay</surname><given-names>László</given-names></name><name><surname>Han</surname><given-names>Hui-Lin</given-names></name></person-group><article-title>Description of a new <italic><tp:taxon-name><tp:taxon-name-part taxon-name-part-type="genus" reg="Hiroshia">Hiroshia</tp:taxon-name-part></tp:taxon-name></italic> species (<tp:taxon-name><tp:taxon-name-part taxon-name-part-type="order">Lepidoptera</tp:taxon-name-part></tp:taxon-name>, <tp:taxon-name><tp:taxon-name-part taxon-name-part-type="family">Thyatiridae</tp:taxon-name-part></tp:taxon-name>) from Hubei Province, China</article-title><source>Zookeys</source><day>24</day><month>11</month><year>2020</year><volume>996</volume><fpage>147</fpage><lpage>152</lpage><pub-id pub-id-type="doi">10.3897/zookeys.996.55002</pub-id></mixed-citation></tp:treatment-meta><tp:nomenclature><label>Genus</label><tp:taxon-name><object-id xmlns:xlink="http://www.w3.org/1999/xlink" content-type="arpha" xlink:type="simple">BA38FC88-ECCC-59C3-8F30-DF9684F1B8E9</object-id>
            <tp:taxon-name-part taxon-name-part-type="genus" reg="Hiroshia">Hiroshia</tp:taxon-name-part>
          </tp:taxon-name><tp:taxon-authority>László, Ronkay &amp; Ronkay, 2001</tp:taxon-authority><tp:nomenclature-citation-list><tp:nomenclature-citation><tp:taxon-name>
                <tp:taxon-name-part taxon-name-part-type="genus" reg="Hiroshia">Hiroshia</tp:taxon-name-part>
              </tp:taxon-name><comment>László, Ronkay &amp; Ronkay, 2001, Acta Zoologica Academiae Scientiarum Hungaricae 47(1): 27–85. Type species. <tp:taxon-name><tp:taxon-name-part taxon-name-part-type="genus" reg="Hiroshia">Hiroshia</tp:taxon-name-part> <tp:taxon-name-part taxon-name-part-type="species" reg="albinigra">albinigra</tp:taxon-name-part></tp:taxon-name> László, Ronkay &amp; Ronkay, 2001 (type-locality: Vietnam, Fan-si-pan Mts. [MWM]).</comment></tp:nomenclature-citation></tp:nomenclature-citation-list></tp:nomenclature></tp:taxon-treatment>
