# Supplementary material for: Description of a new Hiroshia species (Lepidoptera, Thyatiridae) from Hubei Province, China
Source: Zookeys. 2020 Nov 24;996:147–52. doi: 10.3897/zookeys.996.55002 (PMC7710670; doi:10.3897/zookeys.996.55002)
Supplement: XML Treatment for Hiroshia shennongjiaensis [file zookeys.996.55002-treatment2.xml]

<!DOCTYPE tp:taxon-treatment
  PUBLIC "-//TaxonX//DTD Taxonomic Treatment Publishing DTD v0 20100105//EN" "tax-treatment-NSO.dtd">
<tp:taxon-treatment xmlns:tp="http://www.plazi.org/taxpub"><tp:treatment-meta><kwd-group><label>Taxon classification</label><kwd><named-content xmlns:xlink="http://www.w3.org/1999/xlink" content-type="kingdom">Animalia</named-content></kwd><kwd><named-content xmlns:xlink="http://www.w3.org/1999/xlink" content-type="order">Diptera</named-content></kwd><kwd><named-content xmlns:xlink="http://www.w3.org/1999/xlink" content-type="family">Tabanidae</named-content></kwd></kwd-group><mixed-citation publication-type="journal"><person-group><name><surname>Zheng</surname><given-names>Hong</given-names></name><name><surname>Ronkay</surname><given-names>Gábor</given-names></name><name><surname>Ronkay</surname><given-names>László</given-names></name><name><surname>Han</surname><given-names>Hui-Lin</given-names></name></person-group><article-title>Description of a new <italic><tp:taxon-name><tp:taxon-name-part taxon-name-part-type="genus" reg="Hiroshia">Hiroshia</tp:taxon-name-part></tp:taxon-name></italic> species (<tp:taxon-name><tp:taxon-name-part taxon-name-part-type="order">Lepidoptera</tp:taxon-name-part></tp:taxon-name>, <tp:taxon-name><tp:taxon-name-part taxon-name-part-type="family">Thyatiridae</tp:taxon-name-part></tp:taxon-name>) from Hubei Province, China</article-title><source>Zookeys</source><day>24</day><month>11</month><year>2020</year><volume>996</volume><fpage>147</fpage><lpage>152</lpage><pub-id pub-id-type="doi">10.3897/zookeys.996.55002</pub-id></mixed-citation></tp:treatment-meta><tp:nomenclature><tp:taxon-name><object-id xmlns:xlink="http://www.w3.org/1999/xlink" content-type="arpha" xlink:type="simple">2B10FAD9-FDDE-5D09-844D-0929D3142DE4</object-id>
            <tp:taxon-name-part taxon-name-part-type="genus" reg="Hiroshia">Hiroshia</tp:taxon-name-part>
            <tp:taxon-name-part taxon-name-part-type="species" reg="shennongjiaensis">shennongjiaensis</tp:taxon-name-part>
            <object-id xmlns:xlink="http://www.w3.org/1999/xlink" content-type="zoobank" xlink:type="simple">http://zoobank.org/24982942-1CEF-4D70-985A-AF638153D721</object-id>
          </tp:taxon-name><tp:taxon-authority>Ronkay, Ronkay &amp; Han</tp:taxon-authority><tp:taxon-status xmlns:xlink="http://www.w3.org/1999/xlink" xlink:type="simple">sp. nov.</tp:taxon-status><xref ref-type="fig" rid="F1">Figures 1–2</xref><xref ref-type="fig" rid="F2">, 6</xref><xref ref-type="fig" rid="F3">, 8–10</xref></tp:nomenclature><tp:treatment-sec sec-type="material" id="SECID0ECFAC"><title>Material examined.</title><p><bold><italic>Holotype</italic>.</bold> ♂, China, Hubei Province, Badong County, Yanduhe town, Xiaoshennongjia village, altitude 1320 m, 26. iv. 2016, leg. J Yao &amp; KD Zhao; gen. prep. No. hhl-4220-1; coll. <abbrev xmlns:xlink="http://www.w3.org/1999/xlink" content-type="institution" xlink:title="Institute of Zoology, Chinese Academy of Sciences" id="ABBRID0ENFAC" xlink:type="simple">IZCAS</abbrev>. <bold><italic>Paratypes</italic>.</bold> 2 ♂, from the same site as the holotype, 28. iv. 2016, leg. J Yao &amp; KD Zhao; coll. <abbrev xmlns:xlink="http://www.w3.org/1999/xlink" content-type="institution" xlink:title="Institute of Zoology, Chinese Academy of Sciences" id="ABBRID0EWFAC" xlink:type="simple">IZCAS</abbrev>.</p><fig id="F1" position="float" orientation="portrait"><object-id xmlns:xlink="http://www.w3.org/1999/xlink" content-type="doi" xlink:type="simple">10.3897/zookeys.996.55002.figures1-4</object-id><object-id xmlns:xlink="http://www.w3.org/1999/xlink" content-type="arpha" xlink:type="simple">B381623D-C302-516A-9605-C25D26DC686C</object-id><label>Figures 1–4.</label><caption><p><italic><tp:taxon-name><tp:taxon-name-part taxon-name-part-type="genus" reg="Hiroshia">Hiroshia</tp:taxon-name-part></tp:taxon-name></italic> spp., adults <bold>1</bold><italic><tp:taxon-name><tp:taxon-name-part taxon-name-part-type="genus" reg="Hiroshia">H.</tp:taxon-name-part> <tp:taxon-name-part taxon-name-part-type="species" reg="shennongjiaensis">shennongjiaensis</tp:taxon-name-part></tp:taxon-name></italic> sp. nov., male, holotype <bold>2</bold> ditto, male, paratype <bold>3</bold><italic><tp:taxon-name><tp:taxon-name-part taxon-name-part-type="genus" reg="Hiroshia">H.</tp:taxon-name-part> <tp:taxon-name-part taxon-name-part-type="species" reg="albinigra">albinigra</tp:taxon-name-part></tp:taxon-name></italic>, male (<xref ref-type="bibr" rid="B3">László et al. 2007</xref>) <bold>4</bold><italic><tp:taxon-name><tp:taxon-name-part taxon-name-part-type="genus" reg="Hiroshia">H.</tp:taxon-name-part> <tp:taxon-name-part taxon-name-part-type="species" reg="nanlingana">nanlingana</tp:taxon-name-part></tp:taxon-name></italic>, male (after <xref ref-type="bibr" rid="B4">Zhuang et al. 2014</xref>).</p></caption><graphic xmlns:xlink="http://www.w3.org/1999/xlink" xlink:href="zookeys-996-147-g001.jpg" position="float" orientation="portrait" xlink:type="simple" id="oo_479002.jpg"><uri content-type="original_file" xlink:type="simple">https://binary.pensoft.net/fig/479002</uri></graphic></fig></tp:treatment-sec><tp:treatment-sec sec-type="diagnosis" id="SECID0EAIAC"><title>Diagnosis.</title><p>The new species is very similar externally to <italic><tp:taxon-name><tp:taxon-name-part taxon-name-part-type="genus" reg="Hiroshia">H.</tp:taxon-name-part> <tp:taxon-name-part taxon-name-part-type="species" reg="albinigra">albinigra</tp:taxon-name-part></tp:taxon-name></italic> (Fig. <xref ref-type="fig" rid="F1">3</xref>) and <italic><tp:taxon-name><tp:taxon-name-part taxon-name-part-type="genus" reg="Hiroshia">H.</tp:taxon-name-part> <tp:taxon-name-part taxon-name-part-type="species" reg="nanlingana">nanlingana</tp:taxon-name-part></tp:taxon-name></italic> (Fig. <xref ref-type="fig" rid="F1">4</xref>) by its size (wingspan 46–46.5 mm, those of <italic><tp:taxon-name><tp:taxon-name-part taxon-name-part-type="genus" reg="Hiroshia">H.</tp:taxon-name-part> <tp:taxon-name-part taxon-name-part-type="species" reg="albinigra">albinigra</tp:taxon-name-part></tp:taxon-name></italic> and <italic><tp:taxon-name><tp:taxon-name-part taxon-name-part-type="genus" reg="Hiroshia">H.</tp:taxon-name-part> <tp:taxon-name-part taxon-name-part-type="species" reg="nanlingana">nanlingana</tp:taxon-name-part></tp:taxon-name></italic> are 46–51 mm and 48–51 mm, respectively), wing shape and main elements of the forewing pattern. The forewing is more unicolorous, without prominent whitish markings which are typical of the other two species of the genus. The distinguishing features are as follows: forewing ground color of <italic><tp:taxon-name><tp:taxon-name-part taxon-name-part-type="genus" reg="Hiroshia">H.</tp:taxon-name-part> <tp:taxon-name-part taxon-name-part-type="species" reg="shennongjiaensis">shennongjiaensis</tp:taxon-name-part></tp:taxon-name></italic> rather monotonous graphite-grey, without prominent reddish or red-brown irroration (in <italic><tp:taxon-name><tp:taxon-name-part taxon-name-part-type="genus" reg="Hiroshia">H.</tp:taxon-name-part> <tp:taxon-name-part taxon-name-part-type="species" reg="albinigra">albinigra</tp:taxon-name-part></tp:taxon-name></italic> and <italic><tp:taxon-name><tp:taxon-name-part taxon-name-part-type="genus" reg="Hiroshia">H.</tp:taxon-name-part> <tp:taxon-name-part taxon-name-part-type="species" reg="nanlingana">nanlingana</tp:taxon-name-part></tp:taxon-name></italic> with conspicuous red or reddish-brown suffusion in median area); apical patch darker, pale bluish-grey (in <italic><tp:taxon-name><tp:taxon-name-part taxon-name-part-type="genus" reg="Hiroshia">H.</tp:taxon-name-part> <tp:taxon-name-part taxon-name-part-type="species" reg="albinigra">albinigra</tp:taxon-name-part></tp:taxon-name></italic> and <italic><tp:taxon-name><tp:taxon-name-part taxon-name-part-type="genus" reg="Hiroshia">H.</tp:taxon-name-part> <tp:taxon-name-part taxon-name-part-type="species" reg="nanlingana">nanlingana</tp:taxon-name-part></tp:taxon-name></italic> white or grey-white); submarginal area pale ochreous-brown to greyish-brown between postmedial and praeterminal lines (in <italic><tp:taxon-name><tp:taxon-name-part taxon-name-part-type="genus" reg="Hiroshia">H.</tp:taxon-name-part> <tp:taxon-name-part taxon-name-part-type="species" reg="albinigra">albinigra</tp:taxon-name-part></tp:taxon-name></italic> and <italic><tp:taxon-name><tp:taxon-name-part taxon-name-part-type="genus" reg="Hiroshia">H.</tp:taxon-name-part> <tp:taxon-name-part taxon-name-part-type="species" reg="nanlingana">nanlingana</tp:taxon-name-part></tp:taxon-name></italic> prominently white and grey-white); orbicular stigma more visible, whitish with distinct blackish outline (in <italic><tp:taxon-name><tp:taxon-name-part taxon-name-part-type="genus" reg="Hiroshia">H.</tp:taxon-name-part> <tp:taxon-name-part taxon-name-part-type="species" reg="albinigra">albinigra</tp:taxon-name-part></tp:taxon-name></italic> and <italic><tp:taxon-name><tp:taxon-name-part taxon-name-part-type="genus" reg="Hiroshia">H.</tp:taxon-name-part> <tp:taxon-name-part taxon-name-part-type="species" reg="nanlingana">nanlingana</tp:taxon-name-part></tp:taxon-name></italic> indistinct); and the hindwing basal area is paler, rather greyish-white (in <italic><tp:taxon-name><tp:taxon-name-part taxon-name-part-type="genus" reg="Hiroshia">H.</tp:taxon-name-part> <tp:taxon-name-part taxon-name-part-type="species" reg="albinigra">albinigra</tp:taxon-name-part></tp:taxon-name></italic> and <italic><tp:taxon-name><tp:taxon-name-part taxon-name-part-type="genus" reg="Hiroshia">H.</tp:taxon-name-part> <tp:taxon-name-part taxon-name-part-type="species" reg="nanlingana">nanlingana</tp:taxon-name-part></tp:taxon-name></italic>, it is darker, stronger, suffused by light brown).</p><p>Configuration of the male genitalia of <italic><tp:taxon-name><tp:taxon-name-part taxon-name-part-type="genus" reg="Hiroshia">H.</tp:taxon-name-part> <tp:taxon-name-part taxon-name-part-type="species" reg="shennongjiaensis">shennongjiaensis</tp:taxon-name-part></tp:taxon-name></italic> (Fig. <xref ref-type="fig" rid="F2">6</xref>) is more similar to that of <italic><tp:taxon-name><tp:taxon-name-part taxon-name-part-type="genus" reg="Hiroshia">H.</tp:taxon-name-part> <tp:taxon-name-part taxon-name-part-type="species" reg="albinigra">albinigra</tp:taxon-name-part></tp:taxon-name></italic> (Fig. <xref ref-type="fig" rid="F2">5</xref>) than to <italic><tp:taxon-name><tp:taxon-name-part taxon-name-part-type="genus" reg="Hiroshia">H.</tp:taxon-name-part> <tp:taxon-name-part taxon-name-part-type="species" reg="nanlingana">nanlingana</tp:taxon-name-part></tp:taxon-name></italic> (Fig. <xref ref-type="fig" rid="F2">7</xref>) as both species have a rudimentary subbasal costal process which is very large and acutely pointed in <italic><tp:taxon-name><tp:taxon-name-part taxon-name-part-type="genus" reg="Hiroshia">H.</tp:taxon-name-part> <tp:taxon-name-part taxon-name-part-type="species" reg="nanlingana">nanlingana</tp:taxon-name-part></tp:taxon-name></italic>. The new species can be distinguished from its congeners by its thinner and longer socii (those of <italic><tp:taxon-name><tp:taxon-name-part taxon-name-part-type="genus" reg="Hiroshia">H.</tp:taxon-name-part> <tp:taxon-name-part taxon-name-part-type="species" reg="albinigra">albinigra</tp:taxon-name-part></tp:taxon-name></italic> and <italic><tp:taxon-name><tp:taxon-name-part taxon-name-part-type="genus" reg="Hiroshia">H.</tp:taxon-name-part> <tp:taxon-name-part taxon-name-part-type="species" reg="nanlingana">nanlingana</tp:taxon-name-part></tp:taxon-name></italic> are shorter and thicker); broader and rather quadrangular tegumen (it is dorsally tapering and more or less trapezoidal in the other two species); thinner and stronger sclerotised fultura superior (it is broader and less strong in <italic><tp:taxon-name><tp:taxon-name-part taxon-name-part-type="genus" reg="Hiroshia">H.</tp:taxon-name-part> <tp:taxon-name-part taxon-name-part-type="species" reg="albinigra">albinigra</tp:taxon-name-part></tp:taxon-name></italic> and <italic><tp:taxon-name><tp:taxon-name-part taxon-name-part-type="genus" reg="Hiroshia">H.</tp:taxon-name-part> <tp:taxon-name-part taxon-name-part-type="species" reg="nanlingana">nanlingana</tp:taxon-name-part></tp:taxon-name></italic>); larger dorsal sclerotised plates of the juxta and the acutely pointed and hook-like carinal tooth of the aedeagus (it is upturned and apically more or less rounded in the other two species). In addition, the basal process of the costa is smoothly arched in <italic><tp:taxon-name><tp:taxon-name-part taxon-name-part-type="genus" reg="Hiroshia">H.</tp:taxon-name-part> <tp:taxon-name-part taxon-name-part-type="species" reg="shennongjiaensis">shennongjiaensis</tp:taxon-name-part></tp:taxon-name></italic> while it is shortly peaked in <italic><tp:taxon-name><tp:taxon-name-part taxon-name-part-type="genus" reg="Hiroshia">H.</tp:taxon-name-part> <tp:taxon-name-part taxon-name-part-type="species" reg="albinigra">albinigra</tp:taxon-name-part></tp:taxon-name></italic>, and huge, thorn-like and apically hooked in <italic><tp:taxon-name><tp:taxon-name-part taxon-name-part-type="genus" reg="Hiroshia">H.</tp:taxon-name-part> <tp:taxon-name-part taxon-name-part-type="species" reg="nanlingana">nanlingana</tp:taxon-name-part></tp:taxon-name></italic>.</p><fig id="F2" position="float" orientation="portrait"><object-id xmlns:xlink="http://www.w3.org/1999/xlink" content-type="doi" xlink:type="simple">10.3897/zookeys.996.55002.figures5-7</object-id><object-id xmlns:xlink="http://www.w3.org/1999/xlink" content-type="arpha" xlink:type="simple">5300CE3D-9FCB-51AD-8922-5B30335C14AC</object-id><label>Figures 5–7.</label><caption><p><italic><tp:taxon-name><tp:taxon-name-part taxon-name-part-type="genus" reg="Hiroshia">Hiroshia</tp:taxon-name-part></tp:taxon-name></italic> spp., male genitalia <bold>5</bold><italic><tp:taxon-name><tp:taxon-name-part taxon-name-part-type="genus" reg="Hiroshia">H.</tp:taxon-name-part> <tp:taxon-name-part taxon-name-part-type="species" reg="albinigra">albinigra</tp:taxon-name-part></tp:taxon-name></italic>, male (<xref ref-type="bibr" rid="B3">László et al. 2007</xref>) <bold>6</bold><italic><tp:taxon-name><tp:taxon-name-part taxon-name-part-type="genus" reg="Hiroshia">H.</tp:taxon-name-part> <tp:taxon-name-part taxon-name-part-type="species" reg="shennongjiaensis">shennongjiaensis</tp:taxon-name-part></tp:taxon-name></italic> sp. nov., male, holotype, gen. prep. No. hhl-4220-1 <bold>7</bold><italic><tp:taxon-name><tp:taxon-name-part taxon-name-part-type="genus" reg="Hiroshia">H.</tp:taxon-name-part> <tp:taxon-name-part taxon-name-part-type="species" reg="nanlingana">nanlingana</tp:taxon-name-part></tp:taxon-name></italic>, male (after <xref ref-type="bibr" rid="B4">Zhuang et al. 2014</xref>).</p></caption><graphic xmlns:xlink="http://www.w3.org/1999/xlink" xlink:href="zookeys-996-147-g002.jpg" position="float" orientation="portrait" xlink:type="simple" id="oo_479003.jpg"><uri content-type="original_file" xlink:type="simple">https://binary.pensoft.net/fig/479003</uri></graphic></fig></tp:treatment-sec><tp:treatment-sec sec-type="description" id="SECID0E5DAE"><title>Description.</title><p>Adult (Figs <xref ref-type="fig" rid="F1">1–2</xref>). Male. Wingspan 46.0–46.5 mm. Pubescence of head mixed grey and light brown; labial palpi covered by grey scales at 1<sup>st</sup> and 2<sup>nd</sup> segments, 3<sup>rd</sup> segment thin, finely scaled; antennae beige. Patagium beige; thorax covered by white and smoky black hair-scales. Abdomen dark grey, mixed with smoky black, greyish-brown and light brown scales. Ground color of forewing light graphite-grey, irrorated sparsely with smoky black and greyish-white scales; basal dash white or whitish-grey marked by blackish line; crosslines double and waved; basal line black, its inner line distinct and excurved, outer line thin and arched; antemedial line double, black, parallel and approaching, filled with white and pale grey scales; median fascia narrow, dark grey sinuous; postmedial line double, blackish-grey, incurved at cell and at veins CuA2-3A, its inner line close to outer line of median line; area between postmedial and preterminal lines pale ochreous-brown to greyish-brown; preterminal line black and discrete, arched; subterminal line finer, crenellate, weakly arched, incurved, distinct and rather broad at apex area, with light bluish-grey suffusion along its inner side; light patch of termen irregularly cuneiform, light bluish-grey; terminal line black, finely laced, incurved between veins; fringes greyish-brown and mixed darker brown; basal line area white; orbicular stigma small, round, whitish, with black frame; reniform stigma flat-cashew shaped. Hindwing basal area greyish-white, outer part of wing stronger greyish-brown to smoky grey suffused; transverse line broad and diffuse, slight incurved at CuA2-3A; discal spot obsolete; marginal area wide, dark smoky grey; fringes brown. Female unknown.</p><p><bold><italic>Male genitalia</italic>.</bold> (Fig. <xref ref-type="fig" rid="F2">6</xref>) Uncus finger-shaped and sclerotized, weakly smooth curved at basal part; socii separated from uncus, straight, slender cone shaped, ca 5/9 as long as uncus, apically finely pointed. Tegumen broad, quadrangular, membranous, with slender and thick ventral edge; vinculum rather shortly U-shaped, moderately sclerotized, sunken at bottom. Juxta formal hat-shaped, sclerotized, sunken at dorsal margin. Fultura superior narrow and prominently sclerotized, reversed T-shaped. Valva irregular quadrangular; costal margin slender and thick, with a bulge ca 1/5 times as long as valva, then smoothly incurved, the process of basal costa smoothly arched; sacculus broad, swollen, shorter than half of valva, process of sacculus apically tiled; cucullus blunt round, densely covered long hair; harpe asymmetrical, strongly sclerotized, flat and triangular shaped, left one slightly arched, long, extend out of ventral margin, right one shorter than left one; clasper strongly sclerotized, very short spike-shaped, and extending towards saccular margin. Aedeagus long and tubular, straight, coecum swollen, ca ½ times as long as aedeagus; carina strongly sclerotized, trapezoid ring-shaped, dorso-lateral process hook-shaped and apically acute, the subprocess plate arched; vesica broader, with short and broad basal dorsal diverticulum, a large cornuti field consisting of separate, short, acute spinules, and a narrow band of minute spiculi extending towards ductus ejaculatorius.</p><p><bold><italic>Female genitalia.</italic></bold> Unknown.</p></tp:treatment-sec><tp:treatment-sec sec-type="distribution" id="SECID0EAFAE"><title>Distribution.</title><p>China (Hubei: Badong) (Fig. <xref ref-type="fig" rid="F3">8</xref>).</p><fig id="F3" position="float" orientation="portrait"><object-id xmlns:xlink="http://www.w3.org/1999/xlink" content-type="doi" xlink:type="simple">10.3897/zookeys.996.55002.figures8-10</object-id><object-id xmlns:xlink="http://www.w3.org/1999/xlink" content-type="arpha" xlink:type="simple">0868FC4B-2D68-5205-938A-781A656F78A8</object-id><label>Figures 8–10.</label><caption><p><bold>8</bold> Map showing collection site of <italic><tp:taxon-name><tp:taxon-name-part taxon-name-part-type="genus" reg="Hiroshia">H.</tp:taxon-name-part> <tp:taxon-name-part taxon-name-part-type="species" reg="shennongjiaensis">shennongjiaensis</tp:taxon-name-part></tp:taxon-name></italic> sp. nov. <bold>9–10</bold> Both sides of the collection site composed of mainly broad-leaved forest, mixed conifers and shrubberies.</p></caption><graphic xmlns:xlink="http://www.w3.org/1999/xlink" xlink:href="zookeys-996-147-g003.jpg" position="float" orientation="portrait" xlink:type="simple" id="oo_479004.jpg"><uri content-type="original_file" xlink:type="simple">https://binary.pensoft.net/fig/479004</uri></graphic></fig></tp:treatment-sec><tp:treatment-sec sec-type="etymology" id="SECID0EGGAE"><title>Etymology.</title><p>The species name “<italic><tp:taxon-name><tp:taxon-name-part taxon-name-part-type="genus" reg="Hiroshia"/><tp:taxon-name-part taxon-name-part-type="species" reg="shennongjiaensis">shennongjiaensis</tp:taxon-name-part></tp:taxon-name></italic>” refers to the type-locality in the Shennongjia National Nature Reserve in Hubei Province.</p></tp:treatment-sec><tp:treatment-sec sec-type="Bionomics" id="SECID0EWGAE"><title>Bionomics.</title><p>The new species inhabits broad-leaved forest, mixed with conifers and shrubberies, at ca 1300 m altitude in the southern part of the Shennongjia National Nature Reserve (Figs <xref ref-type="fig" rid="F3">9</xref>, <xref ref-type="fig" rid="F3">10</xref>). This area is located in the western part of Hubei Province and is close to the Dabashan National Nature Reserve. The three known specimens were collected in April.</p></tp:treatment-sec><ref-list><ref id="B3"><mixed-citation xmlns:xlink="http://www.w3.org/1999/xlink" xlink:type="simple"><person-group><name name-style="western"><surname>László</surname><given-names>GM</given-names></name><name name-style="western"><surname>Ronkay</surname><given-names>G</given-names></name><name name-style="western"><surname>Ronkay</surname><given-names>L</given-names></name><name name-style="western"><surname>Witt</surname><given-names>ThJ</given-names></name></person-group> (<year>2007</year>) <article-title>The <tp:taxon-name><tp:taxon-name-part taxon-name-part-type="family">Thyatiridae</tp:taxon-name-part></tp:taxon-name> of Eurasia including the Sundaland and New Guinea (<tp:taxon-name><tp:taxon-name-part taxon-name-part-type="order">Lepidoptera</tp:taxon-name-part></tp:taxon-name>).</article-title><source>Esperiana</source><volume>13</volume>: <fpage>7</fpage>–<lpage>683</lpage>.</mixed-citation></ref><ref id="B4"><mixed-citation xmlns:xlink="http://www.w3.org/1999/xlink" xlink:type="simple"><person-group><name name-style="western"><surname>Zhuang</surname><given-names>H</given-names></name><name name-style="western"><surname>Owada</surname><given-names>M</given-names></name><name name-style="western"><surname>Wang</surname><given-names>M</given-names></name></person-group> (<year>2014</year>) <article-title>First record of <italic><tp:taxon-name><tp:taxon-name-part taxon-name-part-type="genus">Hiroshia</tp:taxon-name-part></tp:taxon-name></italic> László, Ronkay &amp; Ronkay from China, with description of a new species (<tp:taxon-name><tp:taxon-name-part taxon-name-part-type="order">Lepidoptera</tp:taxon-name-part></tp:taxon-name>: <tp:taxon-name><tp:taxon-name-part taxon-name-part-type="family">Thyatiridae</tp:taxon-name-part></tp:taxon-name>).</article-title><source>Zootaxa</source><volume>3794</volume>(<issue>2</issue>): <fpage>289</fpage>–<lpage>293</lpage>. <ext-link xlink:type="simple" ext-link-type="doi" xlink:href="10.11646/zootaxa.3794.2.7">https://doi.org/10.11646/zootaxa.3794.2.7</ext-link></mixed-citation></ref></ref-list></tp:taxon-treatment>
